# Supplementary material for: Free Amino Acids and Volatile Aroma Compounds in Watermelon Rind, Flesh, and Three Rind-Flesh Juices
Source: Molecules. 2022 Apr 14;27(8):2536. doi: 10.3390/molecules27082536 (PMC9027972; doi:10.3390/molecules27082536)
Supplement: Supplementary file 1 [file molecules-27-02536-s001.zip]

Archive with 1 entries (1 files):
- molecules-1655214-supplementary.pdf
